# Supplementary material for: Numt-Mediated Double-Strand Break Repair Mitigates Deletions during Primate Genome Evolution
Source: PLoS Genet. 2008 Oct 24;4(10):e1000237. doi: 10.1371/journal.pgen.1000237 (PMC2567098; doi:10.1371/journal.pgen.1000237)
Supplement: Table S1 — Detailed classification of numts that are analyzed in this study. For each of the 90 numts, information about chromosome and mitochondria coordinates as well as the DSBR pattern for left and right fusion points are indicated. Blunt-end repair/microhomology-mediated repair as well as non-template insertions are indicated for left and right separately. In case of microhomology the actual bases are given. In addition, scores of microhomology for 8 bases upstream of the left fusion point (and downstream of the right one) are shown in a binary way, where 1 indicates a match and 0 a mismatch. For example, the alignment of CAG appear in Figure 3d (id = 74) is 00100111 (The binary code is decoded from right to left as match-match-match (CAG) mismatch-mismatch-match-mismatch-mismatch). Note that octamer orientation is the same as the sequence orientation and is opposite for left and for right fusion points. Cases where non-continuous microhomology was determinate are indicated in the last column (e.g., id = 99, L-3p2 means in the left side 3 bases of microhomology can be extended by two additional bases when allowing a mismatch). Template insertions as well as deletions are indicated per numt rather than per fusion point. a Numt includes additional insertion of at least 5 bases. This insertion is, therefore, suspected to be a separate event. Only the side without insertion was counted for the DSBR patterns. b Classification of numt to its repair pattern was ambiguous, therefore only deletion size was estimated. (0.06 MB XLS) [file pgen.1000237.s003.xls]

## Sheet: STable1
Table S1 - Detailed classification of numts that are analyzed in this study
	General numt information							DSBR analysis Left fusion point				DSBR analysis Right fusion point
	Numt id number	organism	Chromosome	chromosome	Chromosome	Mitochondria	Mitochondria	Blunt-end	Microhomology	8 bases	non template	Blunt-end	Microhomology	8 bases	non template	Template	Deletion size	Deleted sequence	Fusion point analaysed	Analayze for deletions	mismatch microhomology
				start	end	start	end	/Microhomology	bases	microhomology	insertion	/Microhomology	bases	microhomology	insertion	insertion					Improved score
1	1	human	chr1	37849935	37850008	8935	9008	Microhomology	cc	| 00000011		Microhomology	a	10000000			0		both sides	Yes
2	2	human	chr1	213739762	213739800	9564	9602	Microhomology	ag	| 00000011		Blunt-end					13	tacactctttggg	both sides	Yes
3	3	human	chr2	33846042	33846094	1768	1820	Microhomology	t	| 01100001		Microhomology	cca	11101101			0		both sides	Yes	R-3p2
4	4	human	chr2	81747112	81747363	7860	8111	Microhomology	aat	| 00000111		Blunt-end			ata	ttaataataat	0		both sides	Yes
5	6	human	chr3	25483999	25484037	10986	11024	Blunt-end				Blunt-end					0		both sides	Yes
6	7	human	chr3	68802367	68802395	12613	12641	Blunt-end			ca	Microhomology	tcatag	11111100			1	t	both sides	Yes
7	8	human	chr3	97818722	97820044	1398	2720	Blunt-end			cata	Microhomology	t	10011110			0		both sides	Yes
8	10	human	chr4	47469044	47469138	14982	15076	Microhomology	a	| 11001101		Microhomology	at	11000000			1	t	both sides	Yes	L-1p2
9	11	human	chr4	55889082	55889214	962	1094	Microhomology	ccc	| 00010111		Microhomology	g	10000000			0		both sides	Yes
10	13	human	chr4	163561967	163562143	12251	12427	Microhomology	agtt	| 00101111		Microhomology	tg	11000000			1	g	both sides	Yes
11	16	human	chr5	165890002	165890044	12148	12190	Microhomology	c	| 10001101		Microhomology	aaac	11110001			1	a	both sides	Yes	L-1p2
12	18	human	chr7	145325354	145325458	1610	1714	Microhomology	tta	| 10110111		Blunt-end					2	gg	both sides	Yes	L-3p2
13	19	human	chr8	100577274	100577357	14862	14945	Blunt-end			tt	Blunt-end			aaa		0		both sides	Yes
14	20	human	chr11	72899354	72899516	6643	6805	Microhomology	a	| 00000001		Blunt-end					0		both sides	Yes
15	21	human	chr11	122379524	122379595	14661	14732	Microhomology	tg	| 10000011		Microhomology	t	10001001			0		both sides	Yes
16	22	human	chr12	40043704	40043792	3792	3880	Microhomology	t	| 00010001		Blunt-end					0		both sides	Yes
17	23	human	chr13	40240484	40240558	9520	9594	Microhomology	a	| 00001001		Blunt-end				tttaa	0		both sides	Yes
18	25	human	chr13	108874473	108874728	984	1239	Microhomology	tg	| 00000011		Microhomology	t	10001011			0		both sides	Yes
19	27	human	chr17	48538093	48538745	6819	7471	Blunt-end				Blunt-end				tggga	0		both sides	Yes
20	28	human	chr17	76205973	76206017	6904	6948	Microhomology	a	| 00011101		Blunt-end					8	tatatcct	both sides	Yes	L-1p3
21	29	human	chr18	2832196	2832352	14382	14538	Blunt-end				Blunt-end					0		both sides	Yes
22	30	human	chr18	43633612	43633806	7976	8170	Microhomology	t	| 11100101		Blunt-end					0		both sides	Yes
23	32	human	chr20	13095959	13096001	3501	3543	Microhomology	ca	| 00000011		Blunt-end				aattatatca	0		both sides	Yes
24	33	human	chr20	55072517	55072591	12963	13037	Blunt-end				Microhomology	c	10110000			0		both sides	Yes	R-1p2
25	34	human	chr22	34611665	34611711	6182	6228	Microhomology	c	| 10110101		Microhomology	t	10000110			0		both sides	Yes
26	35	chimp	chr1	97224410	97224560	2368	2518	Microhomology	ga	| 10000011		Blunt-end					1	c	both sides	Yes
27	37	chimp	chr1	212686036	212686123	8419	8506	Blunt-end				Microhomology	g	10001000			2	ta	both sides	Yes
28	38	chimp	chr2a	101404871	101404955	14582	14666	Microhomology	a	| 10100001		Blunt-end				tcca	0		both sides	Yes
29	40	chimp	chr2b	132145074	132145207	10950	11083	Microhomology	tg	| 10000011		Blunt-end				tg	0		both sides	Yes
30	41	chimp	chr2b	218706377	218706547	9979	10149	Microhomology	g	| 00001101		Blunt-end				g	0		both sides	Yes	L-1p2
31	42	chimp	chr2b	224977225	224977416	12157	12348	Microhomology	t	| 00101001		Blunt-end				gtt	0		both sides	Yes
32	43	chimp	chr2b	152914111	152914171	13242	13302	Blunt-end			a	Blunt-end					0		both sides	Yes
33	44	chimp	chr3	53309407	53309504	3042	3139	Blunt-end				Blunt-end					1	t	both sides	Yes
34	46	chimp	chr3	147461134	147461186	6707	6759	Microhomology	ac	| 10000011		Blunt-end				tac	0		both sides	Yes
35	47	chimp	chr3	169215455	169215491	15223	15259	Microhomology	a	| 01010101		Blunt-end					0		both sides	Yes
36	48	chimp	chr3	193414907	193415007	8915	9015	Blunt-end				Microhomology	t	10111100			3	gtc	both sides	Yes	R-1p4
37	49	chimp	chr5_random	3072194	3072267	1753	1828	Microhomology	at	| 01100011		Blunt-end					0		both sides	Yes
38	50	chimp	chr3	92097941	92098012	11118	11189	Blunt-end				Blunt-end				agaa	0		both sides	Yes
39	51	chimp	chr5	86709496	86709532	13473	13509	Blunt-end				Microhomology	a	10110110			0		both sides	Yes	R-1p2
40	52	chimp	chr6	28074142	28074223	1268	1349	Microhomology	g	| 00101001		Microhomology	aa	11001010			6		both sides	Yes
41	54	chimp	chr7	156987471	156987537	15098	15164	Microhomology	tga	| 00100111		Blunt-end				gtga	0	catgag	both sides	Yes
42	55	chimp	chr7	34911927	34912006	2175	2254	Blunt-end				Blunt-end					0		both sides	Yes
43	57	chimp	chr8	133603293	133603366	15611	15684	Blunt-end				Microhomology	gca	11100000			4	acct	both sides	Yes
44	58	chimp	chr10	134967794	134967937	10786	10929	Microhomology	tt	| 01100011		Microhomology	catg	11110000			2	ct	both sides	Yes
45	59	chimp	chr11	42220649	42220732	7950	8033	Microhomology	c	| 01000101		Microhomology	ctctatt	11111110			3	act	both sides	Yes
46	60	chimp	chr11	90436778	90436898	1828	1948	Microhomology	at	| 01100011		Microhomology	gt	11001000			0		both sides	Yes
47	62	chimp	chr12	104201685	104201915	3540	3770	Blunt-end				Microhomology	t	10010000			16	aaaactcaggaggagct	both sides	Yes
48	63	chimp	chr13	19264739	19264808	11189	11258	Blunt-end			a	Blunt-end					1	g	both sides	Yes
49	64	chimp	chr13	113423932	113424119	3792	3979	Blunt-end			ttc	Microhomology	g	10011010			0		both sides	Yes
50	65	chimp	chr14	24409717	24409786	1328	1397	Microhomology	a	| 00001001		Blunt-end				gta	0		both sides	Yes
51	68	chimp	chr16	14993246	14993430	14448, 6346	14563, 6415	Blunt-end				Blunt-end				ac	0		both sides	Yes
52	69	chimp	chr16	6090048	6090090	3393	3435	Microhomology	tc	| 1001101		Blunt-end				tc	0		both sides	Yes
53	70	chimp	chr17	41418401	41418470	16025	16094	Blunt-end				Microhomology	aag	11100000			1	a	both sides	Yes
54	71	chimp	chr18	69214911	69214974	15353	15416	Blunt-end				Microhomology	a	10110111			2	gt	both sides	Yes	R-1p2
55	73	chimp	chr6	4863078	4863300	7817	8039	Blunt-end				Microhomology	t	10000110			0		both sides	Yes
56	74	chimp	chr22	32743444	32743691	14372	14619	Microhomology	cag	| 00100111		Microhomology	ggt	11100000			19	gcccgatctcacttatcta	both sides	Yes
57	76	chimp	chr5	60361986	60362103	2142	2259	Microhomology	ggtt	| 01001111		Blunt-end				ggtt	0		both sides	Yes
58	79	chimp	chr8_random	3603832	3604008	15504	15679	Microhomology	atgt	| 00001111		Microhomology	t	10100011			42	42	both sides	Yes
59	83	human	chr1	145799428	145799539	6871	6982	Microhomology	t	| 00011001		Blunt-end			ttact		6	acccaa	both sides	Yes
60	84	chimp	chr2a	83144548	83144766	2578	2796	Microhomology	ag	| 00000011		Blunt-end				ag	0		both sides	Yes
61	86	chimp	chr18	1642126	1642272	1336	1481	Blunt-end				Microhomology	t	10110001			0		both sides	Yes
62	88	chimp	chr6	10163706	10163896	10796, 14908	10880, 15012	Blunt-end				Microhomology	c	10101000		tg	5	ggaga	both sides	Yes
63	89	chimp	chr6	54862794	54862837	6267	6310	Microhomology	c	| 00100001		Blunt-end					0		both sides	Yes
64	92	chimp	chr8	340599	340902	15769	16071	Blunt-end				Microhomology	gca	11100000			8	gagaatag	both sides	Yes
65	94	chimp	chr12	12695627	12695837	1515	1724	Microhomology	tag	| 00000111		Microhomology	t	10001000			0		both sides	Yes
66	95	chimp	chr13	60874854	60874892	16492	16530	Blunt-end				Blunt-end					1	c	both sides	Yes
67	96	chimp	chr16	84696136	84696204	9681	9749	Microhomology	g	| 00001101		Microhomology	cc	11000000			10	ggggctgcaa	both sides	Yes	L-1p2
68	97	chimp	chr4_random	1436135	1436187	389	441	Microhomology	agc	| 10000111		Blunt-end					0		both sides	Yes
69	98	chimp	chr6	2079046	2079107	2870	2931	Blunt-end				Microhomology	a	10100110			0		both sides	Yes
70	99	chimp	chr6	157738795	157739122	12899	13226	Microhomology	agg	| 00110111		Microhomology	tc	11001000			13	cgggcggatcacc	both sides	Yes	L-3p2
71	100	chimp	chrUn	38320374	38321846	5116	6588	Microhomology	aggttt	| 00111111		Microhomology	c	10000001			25	gggctgacccctttgcatcctgcct	both sides	Yes
72	5	human	chr2	149355765	149355896	613	744	Blunt-end			taaatc	Microhomology	tttc	11110000			2	ag	Right a	Yes
73	14	human	chr5	73107473	73107513	10803	10843	Blunt-end			tcttgaatat	Blunt-end					1	a	Right a	Yes
74	24	human	chr13	55443769	55443891	5109	5231	Blunt-end			gaatagt	Microhomology	ta	11011000			0		Right a	Yes	R-2p2
75	53	chimp	chr6	67411458	67411589	14670	14801	Blunt-end			cagaacata	Blunt-end					4	ttac	Right a	Yes
76	56	chimp	chr8	122200404	122200573	8260	8428	Microhomology	atcc	|01001111		Microhomology			10 bases		0		Left a	Yes
77	77	human	chr1	103965301	103965343	12478	12520	Blunt-end			37 bases	Blunt-end					1	c	Right a	Yes
78	78	chimp	chr3	23843971	23844047	14736	14812	Microhomology			28 bases	Microhomology	g	10000110			0		Right a	Yes
79	80	chimp	chr8	38627962	38628032	7907	7977	Microhomology	gc	|00000011		Microhomology			28 bases		0		Left a	Yes
80	81	human	chrY	4272822	4272892	1274	1344	Blunt-end				Blunt-end			tctattacttaaggcc		2	ta	Left a	Yes
81	91	chimp	chr7	72702312	72708155	4797	7028	Blunt-end			ta	Blunt-end			accatgctattaccat		7	agtgacc	Left a	Yes
82	15	human	chr5	134286898	134292116			ND				ND					317		none b	Yes
83	17	human	chr7	67839451	67839556			ND				ND					2		none b	Yes
84	31	human	chr20	9097571	9097612			ND				ND					0		none b	Yes
85	45	chimp	chr3	82584126	82584570			ND				ND					60		none b	Yes
86	66	chimp	chr14	43040393	43040696			ND				ND					4		none b	Yes
87	82	human	chr2	49310271	49310542			ND				ND					155		none b	Yes
88	85	chimp	chr1	8281244	8281319			ND				ND					15		none b	Yes
89	87	chimp	chr19	56992478	56992811			ND				ND					1		none b	Yes
90	90	chimp	chr6	108649789	108649952			ND				ND					0		none b	Yes
